# Supplementary material for: Characterization of C2H2 superfamily expansions in cephalopods and their contribution to nervous system evolution
Source: iScience. 2025 Sep 12;28(10):113561. doi: 10.1016/j.isci.2025.113561 (PMC12513265; doi:10.1016/j.isci.2025.113561)
Supplement: Data S1. Statistical significance (p values) associated with comparisons of expression values between expansion groups (non-expanded, cephalopod-expanded, and octopus/squid-expanded C2H2s) in each tissue for E. scolopes (EUPSC), C. minor (CALMI), and O. bimacu [file mmc2.xls]

## Sheet: EUPSC
Statistical testing	EUPSC
	BRAIN	GILLS	SKIN	EYES	ANG	LO	HEMOC	p-value < 0.05
Kruskal-Wallis test
	0.3736	0.01146	0.01501	0.1272	2.2e-16	1.002e-05	0.6701
Dunn's Test
with bonferroni correction
ceph - deca		0.00838162	0.0114813		2.72722e-16	5.25712e-06
ceph - no_expansion		0.0600725	0.10003		7.77943e-06	0.00170678
deca - no_expansion		0.698894	0.549557		1.19967e-08	0.0638392
Statistical significance (p-values) associated with comparisons of expression values between expansion groups (non-expanded, cephalopod-expanded and octopus/squid-expanded C2H2s) in each tissue for E. scolopes (EUPSC), C. minor (CALMI), O. bimaculoides (OCTBI) and O. vulgaris (OCTVU). Cells with significant p-values (< 0.05) are coloured green.

## Sheet: CALMI
Statistical testing	CALMI
	OVARY	BRAIN	BH	HEART	GILLS	TESTIS	CEC_INT	STOMACH	SP_SAC	KIDNEY	SIPHON	EYE	SKIN	ARMS	SUCKERS	LIVER	BUCC_MASS	PSG	p-value < 0.05
Kruskal-Wallis test
	6.97e-05	1.363e-07	0.0002298	1.457e-06	9.649e-05	0.0008458	4.21e-05	1.201e-06	6.16e-06	9.234e-05	2.108e-05	9.949e-05	0.0003648	2.909e-05	8.325e-05	0.006413	9.372e-06	4.955e-05
Dunn's Test
with bonferroni correction
ceph - no_expansion	3.98135e-05	5.68781e-08	0.000283995	1.6348e-06	0.000215701	0.000810865	7.43234e-05	1.52348e-06	4.59191e-06	0.000111746	5.48153e-05	6.09637e-05	0.00111177	5.21894e-05	0.000165977	0.00623696	1.1272e-05	6.3851e-05
ceph - octo	0.022206	0.00546839	0.00529107	0.000424806	0.00129982	0.0183357	0.0011348	0.000301521	0.00229703	0.00329069	0.00044141	0.0196689	0.0019868	0.000900281	0.0013973	0.0624319	0.000967801	0.00208479
octo - no_expansion	1	1	1	1	0.592255	1	0.746195	1	1	1	0.495032	1	0.441749	0.728777	0.665525	1	1	1
					Statistical significance (p-values) associated with comparisons of expression values between expansion groups (non-expanded, cephalopod-expanded and octopus/squid-expanded C2H2s) in each tissue for E. scolopes (EUPSC), C. minor (CALMI), O. bimaculoides (OCTBI) and O. vulgaris (OCTVU). Cells with significant p-values (< 0.05) are coloured green.

## Sheet: OCTBI
Statistical testing	OCTBI
	OL	SUPRA	ANC	RETINA	SUCKER	SKIN	TESTES	SUB	OVA	VISCERA	PSG	p-value < 0.05
Kruskal-Wallis test
	8.44929e-12	9.71492e-14	7.82325e-14	1.68071e-07	3.0259e-14	5.73241e-05	1.30728e-05	6.74917e-14	9.45951e-15	2.26468e-12	3.95392e-14
Dunn's Test
with bonferroni correction
ceph - no_expansion	3.02785e-11	4.73417e-12	2.81483e-09	1.90893e-06	4.12362e-05	0.00114537	0.00951394	2.428e-10	0.801406	0.000141193	4.6966e-06
ceph - octo	7.90711e-12	3.77141e-14	4.87776e-14	7.17159e-08	7.23483e-12	3.49755e-05	3.44332e-05	2.41402e-14	3.64778e-06	2.06258e-10	1.48954e-12
octo - no_expansion	1	1	0.061348	1	1.12013e-05	0.683171	0.0450384	0.255595	5.16741e-12	6.14656e-05	0.000112737
Statistical significance (p-values) associated with comparisons of expression values between expansion groups (non-expanded, cephalopod-expanded and octopus/squid-expanded C2H2s) in each tissue for E. scolopes (EUPSC), C. minor (CALMI), O. bimaculoides (OCTBI) and O. vulgaris (OCTVU). Cells with significant p-values (< 0.05) are coloured green.

## Sheet: OCTVU
Statistical testing	OCTVU
	OL	SUPRA	ARM TIP	SUB	G. GANGL	S. GANGL	ANT ARM	POST ARM	ARM MUSCLE	p-value < 0.05
Kruskal-Wallis test	0.000184629	0.000355159	0.096928	0.0343722	0.171833	0.423221	0.335091	0.356114	0.716578
Dunn's Test
with bonferroni correction
ceph - no_expansion	0.000803139	0.0023035		0.133071
ceph - octo	0.0017844	0.00170261		0.0513639
octo - no_expansion	0.270021	0.181938		0.41236
Statistical significance (p-values) associated with comparisons of expression values between expansion groups (non-expanded, cephalopod-expanded and octopus/squid-expanded C2H2s) in each tissue for E. scolopes (EUPSC), C. minor (CALMI), O. bimaculoides (OCTBI) and O. vulgaris (OCTVU). Cells with significant p-values (< 0.05) are coloured green.
